# Supplementary material for: Novel Hydrogels Based on the Nano-Emulsion Formulation Process: Development, Rheological Characterization, and Study as a Drug Delivery System
Source: Pharmaceutics. 2024 Jun 14;16(6):812. doi: 10.3390/pharmaceutics16060812 (PMC11207514; doi:10.3390/pharmaceutics16060812)
Supplement: Supplementary file 1 [file pharmaceutics-16-00812-s001.zip]

Archive with 1 entries (1 files):
- pharmaceutics-3039485-supplementary.pdf
